# Supplementary material for: Association between Psychosocial Factors and Oral Symptoms among Residents in Fukushima after the Great East Japan Earthquake: A Cross-Sectional Study from the Fukushima Health Management Survey
Source: Int J Environ Res Public Health. 2021 Jun 4;18(11):6054. doi: 10.3390/ijerph18116054 (PMC8200098; doi:10.3390/ijerph18116054)
Supplement: Supplementary file 1 [file ijerph-18-06054-s001.zip]

Archive with 1 entries (1 files):
- ijerph-1150984-supplementary.pdf
